# Supplementary material for: Exploitation of the fibrinolytic system by B-cell acute lymphoblastic leukemia and its therapeutic targeting
Source: Nat Commun. 2024 Nov 20;15:10059. doi: 10.1038/s41467-024-54361-4 (PMC11579293; doi:10.1038/s41467-024-54361-4)
Supplement: Supplementary file 4 — Source Data [file 41467_2024_54361_MOESM4_ESM.xlsx]

## Sheet: Figure_1A
Figure 1A
WBC/µl (x103)			% GFP+ BP1+
WT	ANXA2 KO		WT	ANXA2 KO
2.56	6.73		51.4	42.7
8.04	18.64		55.1	40.6
5.26	21.05		48.2	14.7
7.46	0.89		60.1	15
8.29	3680		60.6	12.4
	9.15			40.4
	13.1			54.3
	8.19			20.5
	5.28			50.9
P = 0.3172			P = 0.013

## Sheet: Figure_1B
Figure 1B
Days post transplantation	WT	ANXA2 KO
19	1
20	1
26	1
29	1	1
30		1
31	1
32	1	1
32	1
33		1
34	1
34	1
35		1
36	1
38		1
41	1	1
42		1
44		1
45	1
46		1
48	1
51	1
55		1
60		0
60		0
60		0
60		0
60		0
60		0
P = 0.038

## Sheet: Figure_1C
Figure 1C
Colonies per plate
WT BM	ANXA2 KO BM	WT Spleen	ANXA2 KO Spleen
279	246	223	222
274	303	190	221					P Value
317	377	233	204				BM:WT vs. BM:ANXA2 KO	0.0381
338	66	103	115				BM:WT vs. Spleen:WT	0.0008
309	52	89	90				BM:WT vs. Spleen:ANXA2 KO	0.0003
260	44	111	127				BM:ANXA2 KO vs. Spleen:WT	0.4518
508	73	356	67				BM:ANXA2 KO vs. Spleen:ANXA2 KO	0.2574
523	78	273	39				Spleen:WT vs. Spleen:ANXA2 KO	0.9806
419	77	399	62

## Sheet: Figure_1D
Figure 1D
WBC/µl (x103)			% GFP+ BP1+
WT	ANXA2 KO		WT	ANXA2 KO
4.7	8.1		17.8	0.55
9.3	8.4		14.6	0.38
6.6	6.9		7.79	2.82
5.1	7.7		17.6	1.04
11.1	10.8		12.9	0.03
4.3	5.6		15.1	0.98
8.4	5.5		38.5	0.02
9.2	2.3		11.1	0.41
8.2	4.3		32.2	2.77
P = 0.491			P < 0.0001

## Sheet: Figure_1E
Figure 1E
Days post transplantation	WT	ANXA2 KO
24	1
24	1
31	1
31	1
49	1	1
62		1
100		0
100		0
P = 0.01

## Sheet: Figure_2A
Figure 2A
% Area of fibronectin staining
WT	ANXA2 KO
14	26
14	30
22	24
27	22
10	26
P = 0.04

## Sheet: Figure_2B
Figure 2B
Fold change plasmin activation (units/ml plasmin)														WT - ANXA2 KO	P Value
	WT					ANXA2 KO								MSC	0.0103
MSC	1	1	1	1	1	0.77	0.69	0.87	0.86	0.84				Mφ	0.0035
MF	1.12	0.86	1.12	1.21	1.25	0.73	0.47	1.04	1.1	1.09				Fibroblasts	0.0096
Fibroblasts	0.82	0.44	1.21	0.98	0.98	0.77	0.19	1.12	0.7	0.67

## Sheet: Figure_2C
Figure 2C
Fibronectin normalized mean intensity
	Vehicle						tPA and PLG								Vehicle - tPA and PLG	P Value
WT	0.5901	1.041	1.7567	0.3124	1.1225	1.1773	0.3285	0.7355	1.1743	0.2537	0.7343	0.839			WT	0.0047
ANXA2 KO	0.4526	1.1866	1.5032	0.6647	0.5263	1.5362	0.3907	1.2342	1.3759	0.6107	0.5766	1.0031			ANXA2 KO	0.3379

## Sheet: Figure_2D
Figure 2D
Fibronectin normalized mean intensity
	Vehicle			PLG					WT	P Value
WT	1	1	1	1.8	1.67	2			Ctrl vs. + PLG	0.0004
ANXA2 KO	0.8	0.83	0.88	1.1	0.67	0.88
ANXA2 OE	1.2	1	0.75	1.9	1.5	1.5			ANXA2 KO
									Ctrl vs. + PLG	0.5712
									ANXA2 OE
									Ctrl vs. + PLG	0.001
									Ctrl
									WT vs. ANXA2 KO	0.1935
									WT vs. ANXA2 OE	0.9738
									ANXA2 KO vs. ANXA2 OE	0.2433
									+ PLG
									WT vs. ANXA2 KO	0.0005
									WT vs. ANXA2 OE	0.135
									ANXA2 KO vs. ANXA2 OE	0.0013

## Sheet: Figure_2E
Figure 2E
Days post transplantation	WT	tPA KO
41	1
41	1
43	1
46	1
52	1
100		0
100		0
100		0
100		0
100		0
P = 0.0017

[truncated: 176 more sheets: Figure_2F, Figure_2I, Figure_3A, Figure_3B, Figure_3C, Figure_3D, Figure_3E, Figure_3F, Figure_3G, Figure_3H, Figure_3I, Figure_3J, Figure_3K, Figure_4A, Figure_4D, Figure_5A, Figure_5B, Figure_5C, Figure_5D, Figure_5E …]
